# Supplementary material for: Fear of Sleep in the Acute Aftermath of Trauma Predicts Future Posttraumatic Stress Disorder: The Moderating Role of Community Violence Exposure
Source: Behav Sci (Basel). 2026 Mar 18;16(3):443. doi: 10.3390/bs16030443 (PMC13023504; doi:10.3390/bs16030443)
Supplement: Supplementary file 1 [file behavsci-16-00443-s001.zip]

Archive with 2 entries (2 files):
- Supplemental Table S1_FoS experiences.pdf
- Supplemental Table S2_FoS t tests.pdf
